# Supplementary material for: LINC01116 promotes tumor proliferation and neutrophil recruitment via DDX5-mediated regulation of IL-1β in glioma cell
Source: Cell Death Dis. 2020 May 1;11(5):302. doi: 10.1038/s41419-020-2506-0 (PMC7195423; doi:10.1038/s41419-020-2506-0)
Supplement: Supplementary file 1 — Supplementary TableS1 [file 41419_2020_2506_MOESM1_ESM.xls]

## Sheet: Sheet1
Table S1：siRNA sequences and PCR primers in this study
siRNA sequences
si-LINC01116 1#	CCGCUCAGUUCAAUAUUUCAAGUGA	UCACUUGAAAUAUUGAACUGAGCGG
si-LINC01116 2#	AGAAGACAACUGAAUUGCUUCUAAG	CUUAGAAGCAAUUCAGUUGUCUUCU
sh-LINC01116	CACCGCCGCTCAGTTCAATATTTCAAGTGATTCAAGA	GATCACTTGAAATATTGAACTGAGCGGTTTTTTG
si-DDX5	GCAAGUAGCUGCUGAAUAUUU	AUAUUCAGCAGCUACUUGCUU
qRT-PCR
	forward primer	Reverse Primer
βactin	CTGGGACGACATGGAGAAAA	AAGGAAGGCTGGAAGAGTGC
LINC01116	AACGCTTTTGAATATGGGGAC	CAATCACAGAGCTCTCCTTGC
DDX5	AGAGAGGCGATGGGCCTATTT	CTTCAAGCGACATGCTCTACAA
IL-1β	TTCGACACATGGGATAACGAGG	TTTTTGCTGTGAGTCCCGGAG
VEGFa	AGGGCAGAATCATCACGAAGT	AGGGTCTCGATTGGATGGCA
PDGFβ	CCCCACACTCCACTCTGATT	GCCCTGGCCTCTAGTCTTCT
IL-6	TCAATATTAGAGTCTCAACCCCCA	TTCTCTTTCGTTCCCGGTGG
IL-8	ACTGAGAGTGATTGAGAGTGGAC	AACCCTCTGCACCCAGTTTTC
CD11b	ACTGGTGAAGCCAATAACGCA	TCCGTGATGACAACTAGGATCTT
CHIP-PCR
	forward primer	Reverse Primer
IL1β	AAAGCCCACTCCTCATTGCT	GGGATGGGTGAGGAGGATAGT
