# Supplementary material for: LINC01116 promotes tumor proliferation and neutrophil recruitment via DDX5-mediated regulation of IL-1β in glioma cell
Source: Cell Death Dis. 2020 May 1;11(5):302. doi: 10.1038/s41419-020-2506-0 (PMC7195423; doi:10.1038/s41419-020-2506-0)
Supplement: Supplementary file 2 — Supplementary TableS2 [file 41419_2020_2506_MOESM2_ESM.xls]

## Sheet: Sheet1
TableS2：The clinic-pathological factors of 27 glioma patients
Characteristics	Expression of LINC01116		P
	High No. cases (%)	Low No. cases (%)	Chi-squared test P-value
Age(years)			0.287
<45	6(31.6)	5(62.5)
≥45	13(68.4)	3(37.5)
Gender			0.371
Male	10(52.6)	2(25.0)
Female	9(47.4)	6(75.0)
Histological subtype			<0.001*
Astrocytoma oligodendroglioma	1(5.3)	7(87.5)
glioblastoma	18(94.7)	1(12.5)
WHO Stage			<0.001*
I + II	1(5.3)	7(87.5)
III+Ⅳ	18(94.7)	1(12.5)
Tumor lobes			0.905
< 2	13(68.4)	6(75.0)
≥2	6(31.6)	2(25.0)
Tumor site			0.569
frontal lobe	3(15.8)	5(62.5)
temporal lobe	6(31.6)	1(12.5)
parietal lobe	1(5.3)	0
fronto-temporal island	0	2(25.0)
fronto-temporal lobe	2(10.5)	0
fronto-partial lobe	2(10.5)	0
parietal-occipital lobe	2(10.5)	0
tricorn	1(5.3)	0
occipital lobe	1(5.3)	0
On the curtain of deep	1(5.3)	0
