# Supplementary material for: LINC01116 promotes tumor proliferation and neutrophil recruitment via DDX5-mediated regulation of IL-1β in glioma cell
Source: Cell Death Dis. 2020 May 1;11(5):302. doi: 10.1038/s41419-020-2506-0 (PMC7195423; doi:10.1038/s41419-020-2506-0)
Supplement: Supplementary file 3 — Supplementary TableS3 [file 41419_2020_2506_MOESM3_ESM.xls]

## Sheet: Sheet1
Table S3: mRNAs variation abundance (＞2-fold) in LINC01116-knockdown Ln229 cells
AccID	type_of_gene	Description	log2FC	Pvalue	FDR	Style
LOC105370687	protein-coding	uncharacterized LOC105370687	-6.75618	4.82959e-06	0.000241958	down
LOC105374906	lncRNA	uncharacterized LOC105374906	-6.72082	6.62844e-06	0.000304554	down
KCNH3	protein-coding	potassium voltage-gated channel, subfamily H (eag-related), member 3	-6.61637	2.63275e-05	0.00095146	down
KCNK15-AS1	lncRNA	KCNK15 antisense RNA 1 (head to head)	-6.43133	4.49547e-05	0.00147143	down
ECSCR	protein-coding	endothelial cell surface expressed chemotaxis and apoptosis regulator	-6.29861	6.31859e-05	0.00192093	down
LINC00326	ncRNA	long intergenic non-protein coding RNA 326	-6.1875	0.000165632	0.00413694	down
XKR5	protein-coding	XK, Kell blood group complex subunit-related family, member 5	-6.16239	0.000171498	0.00426487	down
TCTEX1D4	protein-coding	Tctex1 domain containing 4	-6.12432	0.000160233	0.00404918	down
LOC105371764	lncRNA	uncharacterized LOC105371764	-6.11143	0.00103073	0.0164897	down
LOC102724190	ncRNA	uncharacterized LOC102724190	-6.09987	0.00115498	0.0178482	down
DNAH11	protein-coding	dynein, axonemal, heavy chain 11	-6.05258	0.000607802	0.0111537	down
LOC101593348	ncRNA	uncharacterized LOC101593348	-6.05125	0.000228349	0.00530982	down
PRCD	protein-coding	progressive rod-cone degeneration	-6.04175	0.000277218	0.00612303	down
HMGN3-AS1	ncRNA	HMGN3 antisense RNA 1	-6.01187	0.000257347	0.0058111	down
SNORA27	snoRNA	small nucleolar RNA, H/ACA box 27	-5.98703	0.000391508	0.00799962	down
FGF13-AS1	ncRNA	FGF13 antisense RNA 1	-5.98033	0.000568653	0.0106562	down
CPSF4L	protein-coding	cleavage and polyadenylation specific factor 4-like	-5.97209	0.000301149	0.00652577	down
C7orf61	protein-coding	chromosome 7 open reading frame 61	-5.94425	0.000415795	0.00838618	down
MXRA5	protein-coding	matrix-remodelling associated 5	-5.88031	0.000488548	0.00945407	down
FOXP3	protein-coding	forkhead box P3	-5.8457	0.000653915	0.0118159	down
MSS51	protein-coding	MSS51 mitochondrial translational activator	-5.78508	0.000877411	0.0147097	down
ARF4-AS1	lncRNA	ARF4 antisense RNA 1	-5.77171	0.000809972	0.0139604	down
LOC101927635	ncRNA	uncharacterized LOC101927635	-5.76277	0.00089771	0.0150061	down
LOC107986454	lncRNA		-5.75875	0.00181337	0.0251162	down
SNORD33	snoRNA	small nucleolar RNA, C/D box 33	-5.75795	0.00139709	0.0205368	down
LOC105376689	lncRNA	uncharacterized LOC105376689	-5.7442	0.000941757	0.0155015	down
LOC107986926	lncRNA		-5.74027	0.000966226	0.015753	down
EML2-AS1	lncRNA	chromosome 19 open reading frame 83	-5.73738	0.00114199	0.0176952	down
ANKDD1B	protein-coding	ankyrin repeat and death domain containing 1B	-5.73731	0.00217903	0.0287599	down
SOAT2	protein-coding	sterol O-acyltransferase 2	-5.71973	0.000933238	0.01542	down
ADAMTS6	protein-coding	ADAM metallopeptidase with thrombospondin type 1 motif, 6	-5.70302	0.00104551	0.0166506	down
LOC107984643	lncRNA		-5.69351	0.00146162	0.021318	down
LINC00525	ncRNA	long intergenic non-protein coding RNA 525	-5.64827	0.00156955	0.0225512	down
LOC107983950	lncRNA		-5.6449	0.00128483	0.0193842	down
ITGB7	protein-coding	integrin, beta 7	-5.63185	0.0014471	0.0211275	down
RAMP2-AS1	ncRNA	RAMP2 antisense RNA 1	-5.62253	0.00182049	0.0251474	down
ZNF488	protein-coding	zinc finger protein 488	-5.61474	0.0016798	0.0237774	down
EFCAB5	protein-coding	EF-hand calcium binding domain 5	-5.58252	0.00185547	0.025528	down
GBP1P1	pseudo	guanylate binding protein 1, interferon-inducible pseudogene 1	-5.56758	0.00215375	0.0285791	down
LOC107986742	lncRNA		-5.56399	0.00284633	0.0349866	down
SYCE2	protein-coding	synaptonemal complex central element protein 2	-5.55758	8.13108e-08	8.03014e-06	down
ATP6V1C2	protein-coding	ATPase, H+ transporting, lysosomal 42kDa, V1 subunit C2	-5.50543	0.0035561	0.0410948	down
SNORD45C	snoRNA	small nucleolar RNA, C/D box 45C	-5.49643	0.0026891	0.0335057	down
CD14	protein-coding	CD14 molecule	-5.46272	0.00325607	0.0385612	down
LOC105373637	lncRNA	uncharacterized LOC105373637	-5.4411	0.00293112	0.0356969	down
LOC101928377	ncRNA	uncharacterized LOC101928377	-5.43338	0.00359508	0.0413824	down
LOC101929289	ncRNA	uncharacterized LOC101929289	-5.42813	0.00349309	0.0405224	down
SLC26A10	protein-coding	solute carrier family 26, member 10	-5.42169	0.00332385	0.0390678	down
LOC105374775	lncRNA	uncharacterized LOC105374775	-5.39783	0.00449656	0.0484444	down
LOC101927865	lncRNA	uncharacterized LOC101927865	-5.38052	0.00354345	0.0409762	down
LOC105372275	lncRNA	uncharacterized LOC105372275	-5.37425	0.00385151	0.0433143	down
LOC105371366	lncRNA	uncharacterized LOC105371366	-5.3677	0.00414278	0.0454885	down
KRT6C	protein-coding	keratin 6C, type II	-5.36167	0.00407528	0.0450932	down
LOC105379849	lncRNA	uncharacterized LOC105379849	-4.9493	0.00199862	0.0269367	down
PPP1R32	protein-coding	protein phosphatase 1, regulatory subunit 32	-4.75643	0.00405366	0.0449118	down
SOCS2-AS1	ncRNA	SOCS2 antisense RNA 1	-4.64246	0.000974783	0.0158259	down
JMJD1C-AS1	ncRNA	JMJD1C antisense RNA 1	-4.63953	0.000842284	0.0143163	down
C1orf116	protein-coding	chromosome 1 open reading frame 116	-4.55529	0.00101743	0.016355	down
DICER1-AS1	ncRNA	DICER1 antisense RNA 1	-4.26322	0.000868496	0.014603	down
ACRC	protein-coding	acidic repeat containing	-4.19818	5.26765e-05	0.00166396	down
LOC107986856	lncRNA		-4.18766	0.00296514	0.0360347	down
LOC100129518	ncRNA	uncharacterized LOC100129518	-4.14824	0.00319092	0.0379992	down
KRT9	protein-coding	keratin 9, type I	-4.00238	0.000949374	0.0155729	down
STK31	protein-coding	serine/threonine kinase 31	-3.99653	0.000327568	0.00694928	down
ZNF887P	pseudo	zinc finger protein 887, pseudogene	-3.87041	0.000161083	0.00405277	down
LSAMP-AS1	ncRNA	LSAMP antisense RNA 1	-3.80296	0.00454646	0.0487189	down
ANO1-AS2	ncRNA	ANO1 antisense RNA 2 (head to head)	-3.62109	2.29974e-05	0.000860753	down
HOXA2	protein-coding	homeobox A2	-3.58233	0.000259872	0.00582222	down
RPS7P10	pseudo	ribosomal protein S7 pseudogene 10	-3.4411	3.07172e-05	0.00106496	down
CNN1	protein-coding	calponin 1, basic, smooth muscle	-3.42653	5.33525e-12	1.50297e-09	down
HHIP-AS1	ncRNA	HHIP antisense RNA 1	-3.38905	0.000321769	0.00686867	down
MYLK-AS1	ncRNA	MYLK antisense RNA 1	-3.31949	4.83399e-05	0.00155266	down
CCNT2-AS1	ncRNA	CCNT2 antisense RNA 1	-3.22295	0.00396419	0.0442917	down
PICK1	protein-coding	protein interacting with PRKCA 1	-3.10999	0.00167168	0.0236819	down
BANCR	ncRNA	BRAF-activated non-protein coding RNA	-2.99771	0.00337613	0.039601	down
LOC107986925	lncRNA		-2.973	0.00135977	0.0200987	down
LPAR6	protein-coding	lysophosphatidic acid receptor 6	-2.95716	0.00364574	0.0417656	down
MYO1F	protein-coding	myosin IF	-2.94957	0.00271024	0.0337239	down
ZNF674-AS1	ncRNA	ZNF674 antisense RNA 1 (head to head)	-2.7738	8.09932e-06	0.00036626	down
LINC00475	ncRNA	long intergenic non-protein coding RNA 475	-2.69162	0.00136287	0.0201027	down
GJA5	protein-coding	gap junction protein, alpha 5, 40kDa	-2.67815	0.000420157	0.00846422	down
ITGB2	protein-coding	integrin, beta 2 (complement component 3 receptor 3 and 4 subunit)	-2.64508	6.60106e-06	0.000304109	down
SEPT7-AS1	lncRNA	SEPT7 antisense RNA 1 (head to head)	-2.6368	0.004288	0.0467545	down
SNORA32	snoRNA	small nucleolar RNA, H/ACA box 32	-2.61891	0.00405674	0.0449169	down
TBCE	protein-coding	tubulin folding cofactor E	-2.59441	0.000502344	0.0096883	down
ANKRD1	protein-coding	ankyrin repeat domain 1 (cardiac muscle)	-2.56054	1.81843e-07	1.62203e-05	down
HOXA-AS2	ncRNA	HOXA cluster antisense RNA 2	-2.55666	0.00194735	0.0264121	down
GAP43	protein-coding	growth associated protein 43	-2.53683	0.000189842	0.0046012	down
LOC101928489	ncRNA	uncharacterized LOC101928489	-2.5238	0.00178549	0.0248436	down
SH2D1B	protein-coding	SH2 domain containing 1B	-2.52327	0.000564067	0.0105818	down
LOC105371026	lncRNA	uncharacterized LOC105371026	-2.49122	0.000258192	0.0058145	down
DKFZP434I0714	ncRNA	uncharacterized protein DKFZP434I0714	-2.46257	0.000338349	0.00714274	down
IL7	protein-coding	interleukin 7	-2.46197	0.00386336	0.0434043	down
KRT87P	pseudo	keratin 87 pseudogene	-2.43634	0.0015181	0.0218852	down
CPA4	protein-coding	carboxypeptidase A4	-2.42714	6.39241e-07	4.46533e-05	down
LINC01224	lncRNA	long intergenic non-protein coding RNA 1224	-2.42411	0.00206164	0.0275913	down
GLYATL2	protein-coding	glycine-N-acyltransferase-like 2	-2.42014	0.00432635	0.0470958	down
LOC105377763	lncRNA	uncharacterized LOC105377763	-2.41239	0.00291601	0.0355633	down
FST	protein-coding	follistatin	-2.39619	3.54283e-08	3.92558e-06	down
LINC01311	lncRNA	long intergenic non-protein coding RNA 1311	-2.36177	0.00428056	0.046703	down
LAD1	protein-coding	ladinin 1	-2.35289	2.63685e-07	2.17845e-05	down
ALOX12-AS1	lncRNA	ALOX12 antisense RNA 1	-2.29601	4.6313e-05	0.00150208	down
TEFM	protein-coding	transcription elongation factor, mitochondrial	-2.28271	2.96528e-05	0.00103358	down
DKK1	protein-coding	dickkopf WNT signaling pathway inhibitor 1	-2.28089	3.27852e-07	2.62038e-05	down
LYRM9	protein-coding	LYR motif containing 9	-2.24723	0.000526248	0.0100008	down
LHX6	protein-coding	LIM homeobox 6	-2.19782	0.000160827	0.00405277	down
LOC105374003	lncRNA	uncharacterized LOC105374003	-2.18531	0.000185766	0.00452152	down
ATOH8	protein-coding	atonal homolog 8 (Drosophila)	-2.1725	4.90601e-08	5.26905e-06	down
LOC105372692	lncRNA	uncharacterized LOC105372692	-2.17131	1.70386e-09	2.73637e-07	down
HOTAIRM1	ncRNA	HOXA transcript antisense RNA, myeloid-specific 1	-2.15609	0.0021372	0.0284035	down
LINC00707	ncRNA	long intergenic non-protein coding RNA 707	-2.15554	0.000865809	0.0145721	down
CKS1BP2	pseudo	CDC28 protein kinase regulatory subunit 1B pseudogene 2	-2.1182	0.0012516	0.0190164	down
HHIP	protein-coding	hedgehog interacting protein	-2.09801	2.34303e-06	0.000131149	down
LOC374443	pseudo	C-type lectin domain family 2, member D pseudogene	-2.08068	0.00133247	0.0198337	down
LINC01116	ncRNA	long intergenic non-protein coding RNA 1116	-2.02691	5.36293e-07	3.90494e-05	down
RPL17P39	pseudo	ribosomal protein L17 pseudogene 39	-2.02359	4.58077e-09	6.55967e-07	down
HAPLN1	protein-coding	hyaluronan and proteoglycan link protein 1	-2.02312	0.000615946	0.0112361	down
FAM72A	protein-coding	family with sequence similarity 72, member A	-2.02231	2.42238e-05	0.000897116	down
CXCL8	protein-coding	chemokine (C-X-C motif) ligand 8	-1.95828	4.14861e-26	1.42579e-22	down
TAGLN	protein-coding	transgelin	-1.93867	0.000354532	0.00742961	down
CASC10	protein-coding	cancer susceptibility candidate 10	-1.93474	0.000163239	0.00409503	down
SMAD6	protein-coding	SMAD family member 6	-1.91895	1.57214e-11	3.85938e-09	down
FAM78B	protein-coding	family with sequence similarity 78, member B	-1.90277	9.12427e-15	5.4066e-12	down
SPA17	protein-coding	sperm autoantigenic protein 17	-1.88247	7.72629e-05	0.00228517	down
HMGB1P10	pseudo	high mobility group box 1 pseudogene 10	-1.87248	0.000268804	0.00598333	down
NKILA	lncRNA	NF-kappaB interacting long non-coding RNA	-1.84307	1.73908e-17	1.58364e-14	down
FGF12	protein-coding	fibroblast growth factor 12	-1.82169	3.73325e-12	1.0692e-09	down
MOXD1	protein-coding	monooxygenase, DBH-like 1	-1.81804	7.82892e-10	1.40138e-07	down
RARA-AS1	ncRNA	RARA antisense RNA 1	-1.79938	0.00022085	0.00517041	down
KRT14	protein-coding	keratin 14, type I	-1.79493	1.57703e-09	2.55657e-07	down
HOXA5	protein-coding	homeobox A5	-1.78332	0.00131651	0.0197064	down
LOC107986752	protein-coding		-1.78076	1.60987e-07	1.456e-05	down
RBP1	protein-coding	retinol binding protein 1, cellular	-1.77669	4.69006e-07	3.5085e-05	down
ID1	protein-coding	inhibitor of DNA binding 1, dominant negative helix-loop-helix protein	-1.75797	1.04424e-23	2.56345e-20	down
GSTA4	protein-coding	glutathione S-transferase alpha 4	-1.75213	9.6329e-08	9.35208e-06	down
KRT81	protein-coding	keratin 81, type II	-1.74557	3.50408e-18	4.30101e-15	down
LOC105372141	lncRNA	uncharacterized LOC105372141	-1.736	0.00113114	0.0175705	down
DACT1	protein-coding	dishevelled-binding antagonist of beta-catenin 1	-1.70802	1.83163e-06	0.000105975	down
RPL22L1	protein-coding	ribosomal protein L22-like 1	-1.69988	1.33513e-09	2.22747e-07	down
ITGB3BP	protein-coding	integrin beta 3 binding protein (beta3-endonexin)	-1.69396	5.54082e-05	0.00173747	down
NPR3	protein-coding	natriuretic peptide receptor 3	-1.69151	4.26018e-05	0.00139975	down
ATP2A1-AS1	lncRNA	ATP2A1 antisense RNA 1	-1.6882	0.000704317	0.0124516	down
HMGB1P5	pseudo	high mobility group box 1 pseudogene 5	-1.67169	3.29213e-12	9.58846e-10	down
LOC105371793	lncRNA	uncharacterized LOC105371793	-1.66278	0.000937669	0.0154783	down
NREP	protein-coding	neuronal regeneration related protein	-1.65159	2.59896e-19	4.46605e-16	down
MYPN	protein-coding	myopalladin	-1.64633	0.00191981	0.0261825	down
RPS8P8	pseudo	ribosomal protein S8 pseudogene 8	-1.64129	0.00418063	0.0458749	down
LOC101928674	lncRNA	uncharacterized LOC101928674	-1.63452	1.52383e-05	0.000617582	down
MRPL13	protein-coding	mitochondrial ribosomal protein L13	-1.63109	5.90364e-10	1.07923e-07	down
KRT86	protein-coding	keratin 86, type II	-1.62471	3.20085e-08	3.66689e-06	down
SDHAF4	protein-coding	chromosome 6 open reading frame 57	-1.62141	0.000299034	0.00650456	down
SDCBP2-AS1	ncRNA	SDCBP2 antisense RNA 1	-1.60009	0.000427828	0.0085986	down
LINC00941	ncRNA	long intergenic non-protein coding RNA 941	-1.59405	0.00085717	0.0144834	down
LOC105372401	lncRNA	uncharacterized LOC105372401	-1.58027	0.000970557	0.0157936	down
TRPM3	protein-coding	transient receptor potential cation channel, subfamily M, member 3	-1.56548	1.27403e-05	0.000528817	down
HOXA3	protein-coding	homeobox A3	-1.56474	9.38291e-07	6.22532e-05	down
AFAP1L2	protein-coding	actin filament associated protein 1-like 2	-1.55886	1.55312e-05	0.000626497	down
OSGEPL1	protein-coding	O-sialoglycoprotein endopeptidase-like 1	-1.55263	3.50281e-05	0.00119193	down
TCEB3-AS1	lncRNA	TCEB3 antisense RNA 1	-1.55239	0.00157517	0.0225565	down
CENPH	protein-coding	centromere protein H	-1.54477	1.8935e-05	0.000739499	down
KIF20A	protein-coding	kinesin family member 20A	-1.54169	3.14521e-12	9.48198e-10	down
PCDH1	protein-coding	protocadherin 1	-1.54084	1.62081e-18	2.321e-15	down
LOC107986985	lncRNA		-1.53948	0.000757418	0.0132271	down
C2orf76	protein-coding	chromosome 2 open reading frame 76	-1.53927	0.00310606	0.0372882	down
ST3GAL4-AS1	ncRNA	ST3GAL4 antisense RNA 1 (head to head)	-1.53087	0.000612237	0.0111803	down
CYB5R2	protein-coding	cytochrome b5 reductase 2	-1.53054	5.5282e-18	5.93728e-15	down
CRABP2	protein-coding	cellular retinoic acid binding protein 2	-1.52989	0.000685062	0.0122117	down
SEPW1	protein-coding	selenoprotein W, 1	-1.52912	4.42053e-10	8.5351e-08	down
SNORA67	snoRNA	small nucleolar RNA, H/ACA box 67	-1.52893	3.87213e-05	0.00129201	down
HIST3H2A	protein-coding	histone cluster 3, H2a	-1.51736	2.1592e-05	0.000820879	down
ID3	protein-coding	inhibitor of DNA binding 3, dominant negative helix-loop-helix protein	-1.51679	1.80942e-06	0.000105044	down
APOLD1	protein-coding	apolipoprotein L domain containing 1	-1.51554	0.000794173	0.0137294	down
LOC81691	protein-coding	exonuclease NEF-sp	-1.50604	6.32543e-07	4.43658e-05	down
C6orf226	protein-coding	chromosome 6 open reading frame 226	-1.50358	0.00330079	0.0389565	down
BCL2A1	protein-coding	BCL2-related protein A1	-1.50196	0.00111623	0.0174217	down
LOC254896	ncRNA	uncharacterized LOC254896	-1.48715	0.000362139	0.00756135	down
GPRC5B	protein-coding	G protein-coupled receptor, class C, group 5, member B	-1.48587	3.93369e-18	4.50643e-15	down
POLR2K	protein-coding	polymerase (RNA) II (DNA directed) polypeptide K, 7.0kDa	-1.48337	9.20627e-08	8.98866e-06	down
PKDCC	protein-coding	protein kinase domain containing, cytoplasmic	-1.47976	0.000235605	0.00544171	down
RPL17P6	pseudo	ribosomal protein L17 pseudogene 6	-1.4738	6.14716e-05	0.00187959	down
LRRC15	protein-coding	leucine rich repeat containing 15	-1.47365	3.10384e-09	4.72004e-07	down
URB1-AS1	lncRNA	URB1 antisense RNA 1 (head to head)	-1.46714	0.00289558	0.0353895	down
FGF13	protein-coding	fibroblast growth factor 13	-1.46505	1.56513e-08	1.97758e-06	down
SNHG10	ncRNA	small nucleolar RNA host gene 10 (non-protein coding)	-1.4574	7.87843e-05	0.00231605	down
FOPNL	protein-coding	FGFR1OP N-terminal like	-1.45141	0.00161036	0.0229456	down
EBF3	protein-coding	early B-cell factor 3	-1.44771	3.02441e-08	3.48802e-06	down
RAD51AP1	protein-coding	RAD51 associated protein 1	-1.44247	0.000989313	0.0160079	down
RPS3AP26	pseudo	ribosomal protein S3a pseudogene 26	-1.4416	6.37473e-06	0.000299075	down
GABPB1-AS1	ncRNA	GABPB1 antisense RNA 1	-1.43961	0.000124668	0.00334212	down
KIAA0101	protein-coding	KIAA0101	-1.43526	1.35221e-06	8.21072e-05	down
TRABD2B	protein-coding	TraB domain containing 2B	-1.42689	3.29827e-06	0.000175021	down
CDC25C	protein-coding	cell division cycle 25C	-1.42407	2.41271e-05	0.000895465	down
GTSE1	protein-coding	G-2 and S-phase expressed 1	-1.4203	6.55547e-09	8.94041e-07	down
GINS4	protein-coding	GINS complex subunit 4 (Sld5 homolog)	-1.39591	5.2655e-10	9.94311e-08	down
PBK	protein-coding	PDZ binding kinase	-1.3879	2.84482e-05	0.000999702	down
PAXIP1-AS1	ncRNA	PAXIP1 antisense RNA 1 (head to head)	-1.38632	5.09651e-05	0.00162483	down
CDKN3	protein-coding	cyclin-dependent kinase inhibitor 3	-1.37021	0.000410644	0.00833117	down
LINC00857	ncRNA	long intergenic non-protein coding RNA 857	-1.36253	0.00201748	0.027127	down
THAP7-AS1	ncRNA	THAP7 antisense RNA 1	-1.35569	0.000962534	0.0157077	down
MXD3	protein-coding	MAX dimerization protein 3	-1.34749	1.64812e-06	9.71284e-05	down
ZNF738	pseudo	zinc finger protein 738	-1.3463	0.000955281	0.015619	down
CTGF	protein-coding	connective tissue growth factor	-1.34472	2.874e-12	9.33122e-10	down
RHOJ	protein-coding	ras homolog family member J	-1.34267	1.60362e-07	1.456e-05	down
PRIMPOL	protein-coding	primase and polymerase (DNA-directed)	-1.34256	0.00127368	0.0192667	down
DHFR	protein-coding	dihydrofolate reductase	-1.34198	8.55324e-10	1.51525e-07	down
CENPU	protein-coding	centromere protein U	-1.33284	1.09013e-05	0.000467352	down
NACAD	protein-coding	NAC alpha domain containing	-1.32737	1.69994e-06	9.9699e-05	down
SKA3	protein-coding	spindle and kinetochore associated complex subunit 3	-1.31973	0.000201443	0.00479446	down
LOC100130370	protein-coding	uncharacterized LOC100130370	-1.3185	0.00196988	0.0266343	down
SAMD11	protein-coding	sterile alpha motif domain containing 11	-1.31714	6.42544e-06	0.000299075	down
BLACAT1	ncRNA	bladder cancer associated transcript 1 (non-protein coding)	-1.31533	0.0020823	0.0278245	down
RPS7	protein-coding	ribosomal protein S7	-1.31479	5.47221e-15	3.35837e-12	down
EGR3	protein-coding	early growth response 3	-1.31428	2.43831e-07	2.03398e-05	down
PFDN4	protein-coding	prefoldin subunit 4	-1.31127	8.05763e-05	0.0023548	down
LY6K	protein-coding	lymphocyte antigen 6 complex, locus K	-1.31105	6.50315e-07	4.50605e-05	down
RPS3AP6	pseudo	ribosomal protein S3A pseudogene 6	-1.30991	6.49957e-13	2.53838e-10	down
CAPS	protein-coding	calcyphosine	-1.30729	1.60401e-07	1.456e-05	down
SMAD3	protein-coding	SMAD family member 3	-1.30649	2.84843e-14	1.3985e-11	down
COMMD3	protein-coding	COMM domain containing 3	-1.30618	3.45187e-06	0.000181397	down
YAE1D1	protein-coding	Yae1 domain containing 1	-1.30398	0.000748473	0.0131109	down
C8orf59	protein-coding	chromosome 8 open reading frame 59	-1.30228	0.0011107	0.0173669	down
TMPO-AS1	ncRNA	TMPO antisense RNA 1	-1.30216	3.80922e-05	0.00127349	down
LOC101926963	lncRNA	uncharacterized LOC101926963	-1.29172	7.20407e-06	0.000328368	down
S100A2	protein-coding	S100 calcium binding protein A2	-1.28966	7.50806e-05	0.00223602	down
C21orf58	protein-coding	chromosome 21 open reading frame 58	-1.28843	3.4478e-08	3.88345e-06	down
FSTL1	protein-coding	follistatin-like 1	-1.2884	2.37057e-11	5.50484e-09	down
STMN1	protein-coding	stathmin 1	-1.28519	3.75706e-13	1.53717e-10	down
IL1B	protein-coding	interleukin 1, beta	-1.27251	0.000819514	0.014094	down
SNRPG	protein-coding	small nuclear ribonucleoprotein polypeptide G	-1.26956	5.22046e-10	9.94311e-08	down
PRR11	protein-coding	proline rich 11	-1.26614	6.46058e-06	0.000299242	down
TGM2	protein-coding	transglutaminase 2	-1.26602	7.13322e-13	2.72394e-10	down
LSM3	protein-coding	LSM3 homolog, U6 small nuclear RNA associated (S. cerevisiae)	-1.2616	6.46753e-07	4.49951e-05	down
IQCK	protein-coding	IQ motif containing K	-1.25987	0.0026755	0.0334357	down
GINS2	protein-coding	GINS complex subunit 2 (Psf2 homolog)	-1.25951	2.67153e-09	4.0989e-07	down
RPS3A	protein-coding	ribosomal protein S3A	-1.25909	1.01253e-13	4.57878e-11	down
SNHG4	ncRNA	small nucleolar RNA host gene 4 (non-protein coding)	-1.25887	0.000107821	0.00298839	down
CCDC80	protein-coding	coiled-coil domain containing 80	-1.25195	2.43224e-07	2.03398e-05	down
RARB	protein-coding	retinoic acid receptor, beta	-1.24628	0.000159761	0.00404321	down
FAM72B	protein-coding	family with sequence similarity 72, member B	-1.24362	9.27713e-05	0.00266141	down
MAG	protein-coding	myelin associated glycoprotein	-1.24355	0.000132514	0.00350867	down
PIGBOS1	protein-coding	PIGB opposite strand 1	-1.24081	0.00108141	0.017033	down
BATF3	protein-coding	basic leucine zipper transcription factor, ATF-like 3	-1.23945	0.000831918	0.0142245	down
TMEM128	protein-coding	transmembrane protein 128	-1.23209	1.0906e-05	0.000467352	down
FAM216A	protein-coding	family with sequence similarity 216, member A	-1.22585	0.000101674	0.00285557	down
GPRC5A	protein-coding	G protein-coupled receptor, class C, group 5, member A	-1.2225	5.96483e-09	8.33331e-07	down
EFEMP1	protein-coding	EGF containing fibulin-like extracellular matrix protein 1	-1.21741	5.38791e-16	4.02547e-13	down
CNN3	protein-coding	calponin 3, acidic	-1.2142	1.81752e-07	1.62203e-05	down
ANXA2	protein-coding	annexin A2	-1.21322	2.07584e-12	6.99436e-10	down
AUNIP	protein-coding	aurora kinase A and ninein interacting protein	-1.20952	0.000204375	0.0048508	down
APOBEC3B	protein-coding	apolipoprotein B mRNA editing enzyme, catalytic polypeptide-like 3B	-1.20907	3.2028e-07	2.57182e-05	down
KRT15	protein-coding	keratin 15, type I	-1.20876	0.000973746	0.0158259	down
TMEM171	protein-coding	transmembrane protein 171	-1.20789	0.00300944	0.0363928	down
NMT2	protein-coding	N-myristoyltransferase 2	-1.20706	0.000275081	0.00609935	down
MPZ	protein-coding	myelin protein zero	-1.20552	2.332e-06	0.000131149	down
EMP1	protein-coding	epithelial membrane protein 1	-1.20282	2.65026e-05	0.000952761	down
LOC105377940	lncRNA	uncharacterized LOC105377940	-1.20234	0.00105032	0.0166964	down
HBEGF	protein-coding	heparin-binding EGF-like growth factor	-1.20188	0.00010514	0.0029325	down
TPM1	protein-coding	tropomyosin 1 (alpha)	-1.20072	3.72291e-10	7.35339e-08	down
RCC2	protein-coding	regulator of chromosome condensation 2	-1.20053	0.00287575	0.0352125	down
ITGA4	protein-coding	integrin, alpha 4 (antigen CD49D, alpha 4 subunit of VLA-4 receptor)	-1.1991	4.06771e-09	5.92369e-07	down
DHRS3	protein-coding	dehydrogenase/reductase (SDR family) member 3	-1.19746	1.21808e-06	7.58386e-05	down
TIMP3	protein-coding	TIMP metallopeptidase inhibitor 3	-1.19246	1.52736e-13	6.56153e-11	down
MRPS23	protein-coding	mitochondrial ribosomal protein S23	-1.19184	5.57908e-10	1.03087e-07	down
TYMS	protein-coding	thymidylate synthetase	-1.18661	2.3885e-10	4.8287e-08	down
IFITM10	protein-coding	interferon induced transmembrane protein 10	-1.18648	5.53858e-07	3.98222e-05	down
CETN3	protein-coding	centrin, EF-hand protein, 3	-1.18309	0.000837933	0.0142706	down
LINC01089	ncRNA	long intergenic non-protein coding RNA 1089	-1.18191	0.00155938	0.0224238	down
IGFBP4	protein-coding	insulin-like growth factor binding protein 4	-1.17963	5.0421e-09	7.10192e-07	down
YEATS4	protein-coding	YEATS domain containing 4	-1.17453	8.74244e-06	0.000391224	down
LINC00476	ncRNA	long intergenic non-protein coding RNA 476	-1.1745	0.00264047	0.0331196	down
GPM6B	protein-coding	glycoprotein M6B	-1.1744	0.00219672	0.0288818	down
YWHAE	protein-coding	tyrosine 3-monooxygenase/tryptophan 5-monooxygenase activation protein, epsilon	-1.17246	0.00300581	0.0363928	down
MED31	protein-coding	mediator complex subunit 31	-1.17207	7.12556e-07	4.89782e-05	down
RPS7P1	pseudo	ribosomal protein S7 pseudogene 1	-1.17178	6.01822e-11	1.32586e-08	down
CKS2	protein-coding	CDC28 protein kinase regulatory subunit 2	-1.16935	1.7688e-06	0.000103034	down
MAD2L2	protein-coding	MAD2 mitotic arrest deficient-like 2 (yeast)	-1.16389	5.1753e-07	3.78436e-05	down
RAB3B	protein-coding	RAB3B, member RAS oncogene family	-1.16363	0.00367023	0.0419675	down
ARHGEF39	protein-coding	Rho guanine nucleotide exchange factor (GEF) 39	-1.16235	8.51854e-07	5.7405e-05	down
FAM64A	protein-coding	family with sequence similarity 64, member A	-1.16028	1.60342e-12	5.6231e-10	down
NUSAP1	protein-coding	nucleolar and spindle associated protein 1	-1.1594	4.66976e-05	0.00151121	down
SYN3	protein-coding	synapsin III	-1.15562	0.00219963	0.0288979	down
CMC2	protein-coding	C-x(9)-C motif containing 2	-1.15475	2.10411e-06	0.000120523	down
FANCD2	protein-coding	Fanconi anemia, complementation group D2	-1.15458	3.52768e-05	0.00119802	down
UBL7-AS1	ncRNA	UBL7 antisense RNA 1 (head to head)	-1.15372	0.00099426	0.0160426	down
CKS1B	protein-coding	CDC28 protein kinase regulatory subunit 1B	-1.15174	6.00227e-12	1.63719e-09	down
HMGB2	protein-coding	high mobility group box 2	-1.15164	3.37206e-09	5.03873e-07	down
CCNB2	protein-coding	cyclin B2	-1.14846	2.75555e-05	0.000972308	down
CAV1	protein-coding	caveolin 1, caveolae protein, 22kDa	-1.14472	0.00114852	0.0177643	down
DPM3	protein-coding	dolichyl-phosphate mannosyltransferase polypeptide 3	-1.14456	0.000179636	0.00443892	down
BIRC5	protein-coding	baculoviral IAP repeat containing 5	-1.13984	1.28709e-13	5.67111e-11	down
NCAPH	protein-coding	non-SMC condensin I complex, subunit H	-1.13884	2.70815e-07	2.21604e-05	down
STRA6	protein-coding	stimulated by retinoic acid 6	-1.13853	0.00194624	0.0264121	down
PRC1	protein-coding	protein regulator of cytokinesis 1	-1.13844	1.16048e-07	1.0957e-05	down
LOC339803	ncRNA	uncharacterized LOC339803	-1.13469	0.00231612	0.0300455	down
TPX2	protein-coding	TPX2, microtubule-associated	-1.13354	1.23431e-06	7.6572e-05	down
COA5	protein-coding	cytochrome c oxidase assembly factor 5	-1.12977	0.000333723	0.00706244	down
IFT20	protein-coding	intraflagellar transport 20	-1.12824	5.43799e-07	3.94288e-05	down
PLAT	protein-coding	plasminogen activator, tissue	-1.12599	1.57717e-15	1.04239e-12	down
ARHGAP26	protein-coding	Rho GTPase activating protein 26	-1.12551	1.35692e-05	0.000557829	down
ENO3	protein-coding	enolase 3 (beta, muscle)	-1.12321	0.00423242	0.0462908	down
ARHGAP19	protein-coding	Rho GTPase activating protein 19	-1.12065	2.47096e-05	0.00090535	down
CENPL	protein-coding	centromere protein L	-1.11907	0.000481538	0.00937117	down
LYPD1	protein-coding	LY6/PLAUR domain containing 1	-1.11766	9.25472e-06	0.000407777	down
MAGEA10	protein-coding	melanoma antigen family A, 10	-1.1149	0.00286376	0.0351256	down
MIR31HG	ncRNA	MIR31 host gene (non-protein coding)	-1.11471	0.000434856	0.0086883	down
PRKAG2	protein-coding	protein kinase, AMP-activated, gamma 2 non-catalytic subunit	-1.11252	4.52105e-05	0.00147699	down
PHF19	protein-coding	PHD finger protein 19	-1.11065	8.75311e-07	5.87314e-05	down
PARPBP	protein-coding	PARP1 binding protein	-1.10033	0.00367558	0.0419675	down
CHAC2	protein-coding	ChaC, cation transport regulator homolog 2 (E. coli)	-1.10008	0.000941784	0.0155015	down
NTNG1	protein-coding	netrin G1	-1.09761	0.00241215	0.0307723	down
FAM229B	protein-coding	family with sequence similarity 229, member B	-1.09442	0.00157231	0.0225531	down
RPL31	protein-coding	ribosomal protein L31	-1.09302	4.27506e-10	8.34802e-08	down
RPL26	protein-coding	ribosomal protein L26	-1.0884	2.10893e-10	4.36625e-08	down
ATP5C1	protein-coding	ATP synthase, H+ transporting, mitochondrial F1 complex, gamma polypeptide 1	-1.08721	9.99903e-07	6.4839e-05	down
SNHG3	ncRNA	small nucleolar RNA host gene 3 (non-protein coding)	-1.08317	9.54358e-07	6.30757e-05	down
STARD3NL	protein-coding	STARD3 N-terminal like	-1.08097	4.31603e-07	3.31101e-05	down
NR2F1	protein-coding	nuclear receptor subfamily 2, group F, member 1	-1.07961	0.000780202	0.0135151	down
CHN1	protein-coding	chimerin 1	-1.07932	5.71114e-05	0.00178113	down
BZW2	protein-coding	basic leucine zipper and W2 domains 2	-1.0789	3.18854e-10	6.37115e-08	down
LINC00152	ncRNA	long intergenic non-protein coding RNA 152	-1.0788	0.000197519	0.00474046	down
ANKH	protein-coding	ANKH inorganic pyrophosphate transport regulator	-1.07868	5.16675e-08	5.48059e-06	down
IGFBP6	protein-coding	insulin-like growth factor binding protein 6	-1.0759	6.96646e-08	7.04186e-06	down
OIP5	protein-coding	Opa interacting protein 5	-1.07567	0.000265215	0.00591877	down
ICT1	protein-coding	immature colon carcinoma transcript 1	-1.07136	3.74353e-07	2.95086e-05	down
DYNLT1	protein-coding	dynein, light chain, Tctex-type 1	-1.07061	2.98632e-06	0.000161374	down
COX7B	protein-coding	cytochrome c oxidase subunit VIIb	-1.07023	7.59131e-05	0.00224912	down
CYR61	protein-coding	cysteine-rich, angiogenic inducer, 61	-1.06898	3.07391e-05	0.00106496	down
MLF1	protein-coding	myeloid leukemia factor 1	-1.0667	0.000221992	0.00519009	down
CMC4	protein-coding	C-x(9)-C motif containing 4	-1.06289	0.00324938	0.0385085	down
TUBA1B	protein-coding	tubulin, alpha 1b	-1.06275	3.21623e-09	4.84805e-07	down
TK1	protein-coding	thymidine kinase 1, soluble	-1.06143	9.50344e-10	1.63818e-07	down
ARL3	protein-coding	ADP-ribosylation factor-like 3	-1.06006	6.28522e-06	0.000295905	down
RPS29	protein-coding	ribosomal protein S29	-1.05615	4.44089e-06	0.000225776	down
TRNAU1AP	protein-coding	tRNA selenocysteine 1 associated protein 1	-1.05453	4.6328e-05	0.00150208	down
CCNB1	protein-coding	cyclin B1	-1.05414	4.69893e-06	0.000236793	down
CORO1A	protein-coding	coronin, actin binding protein, 1A	-1.05413	0.000471555	0.00921866	down
POLB	protein-coding	polymerase (DNA directed), beta	-1.05379	0.000362883	0.00756769	down
NDUFA4	protein-coding	NDUFA4, mitochondrial complex associated	-1.05141	2.47715e-08	2.87618e-06	down
NRG1	protein-coding	neuregulin 1	-1.05119	0.00326024	0.0385841	down
RFC5	protein-coding	replication factor C (activator 1) 5, 36.5kDa	-1.04873	2.15294e-08	2.58714e-06	down
ANXA2P2	pseudo	annexin A2 pseudogene 2	-1.04783	2.95702e-07	2.40822e-05	down
ID2	protein-coding	inhibitor of DNA binding 2, dominant negative helix-loop-helix protein	-1.04171	0.00120481	0.0184358	down
NEDD9	protein-coding	neural precursor cell expressed, developmentally down-regulated 9	-1.03952	3.68034e-08	4.00271e-06	down
BOLA1	protein-coding	bolA family member 1	-1.03781	0.00271373	0.0337429	down
NNMT	protein-coding	nicotinamide N-methyltransferase	-1.03546	0.000258423	0.0058145	down
AMPH	protein-coding	amphiphysin	-1.03234	0.00157827	0.022582	down
CAV2	protein-coding	caveolin 2	-1.03054	0.00115995	0.0179089	down
STX2	protein-coding	syntaxin 2	-1.02723	3.49415e-05	0.00119134	down
TUBB6	protein-coding	tubulin, beta 6 class V	-1.02703	4.12139e-06	0.000211409	down
UBE2T	protein-coding	ubiquitin-conjugating enzyme E2T (putative)	-1.02628	1.17202e-05	0.000491217	down
RPL17P7	pseudo	ribosomal protein L17 pseudogene 7	-1.02425	4.68286e-07	3.5085e-05	down
DLC1	protein-coding	DLC1 Rho GTPase activating protein	-1.02378	0.00175604	0.0245332	down
PDZRN3	protein-coding	PDZ domain containing ring finger 3	-1.01902	1.32288e-06	8.10396e-05	down
GEMIN6	protein-coding	gem (nuclear organelle) associated protein 6	-1.01883	1.14573e-07	1.08774e-05	down
CHAF1B	protein-coding	chromatin assembly factor 1, subunit B (p60)	-1.01823	1.10484e-05	0.000471907	down
TMEM106C	protein-coding	transmembrane protein 106C	-1.01774	2.22653e-10	4.55484e-08	down
HJURP	protein-coding	Holliday junction recognition protein	-1.01486	0.000269988	0.00600191	down
FBXO4	protein-coding	F-box protein 4	-1.01465	0.000509553	0.00977249	down
BFSP1	protein-coding	beaded filament structural protein 1, filensin	-1.01447	0.000159003	0.00403591	down
PRTFDC1	protein-coding	phosphoribosyl transferase domain containing 1	-1.01432	0.00117083	0.0180257	down
RPL26P32	pseudo	ribosomal protein L26 pseudogene 32	-1.01347	0.00367898	0.0419785	down
AADAT	protein-coding	aminoadipate aminotransferase	-1.01316	0.000450378	0.00888553	down
ORC6	protein-coding	origin recognition complex, subunit 6	-1.0116	0.000305668	0.00659875	down
AXL	protein-coding	AXL receptor tyrosine kinase	-1.01156	8.87357e-12	2.27587e-09	down
IAH1	protein-coding	isoamyl acetate-hydrolyzing esterase 1 homolog (S. cerevisiae)	-1.00986	2.91103e-06	0.000157802	down
PRIM1	protein-coding	primase, DNA, polypeptide 1 (49kDa)	-1.00944	0.000602238	0.011092	down
MMRN2	protein-coding	multimerin 2	-1.00735	0.000668073	0.0119818	down
RPA3	protein-coding	replication protein A3, 14kDa	-1.00231	0.000651153	0.0117907	down
BOLA2-SMG1P6	protein-coding		-1.00113	0.00136144	0.0200987	down
DDX58	protein-coding	DEAD (Asp-Glu-Ala-Asp) box polypeptide 58	1.00001	0.000258512	0.0058145	up
FAM214A	protein-coding	family with sequence similarity 214, member A	1.00229	0.000227327	0.00529741	up
ZNF268	protein-coding	zinc finger protein 268	1.00459	0.000101197	0.00285557	up
GFPT1	protein-coding	glutamine--fructose-6-phosphate transaminase 1	1.00502	2.75082e-05	0.000972308	up
TMOD2	protein-coding	tropomodulin 2 (neuronal)	1.0052	0.00359202	0.0413824	up
CDC42BPA	protein-coding	CDC42 binding protein kinase alpha (DMPK-like)	1.0074	0.000447349	0.00886648	up
MTX3	protein-coding	metaxin 3	1.01157	0.00229869	0.0299733	up
HECTD1	protein-coding	HECT domain containing E3 ubiquitin protein ligase 1	1.01187	5.00381e-05	0.00160122	up
WFS1	protein-coding	Wolfram syndrome 1 (wolframin)	1.01233	3.24103e-08	3.68833e-06	up
CROCC	protein-coding	ciliary rootlet coiled-coil, rootletin	1.01306	0.00318948	0.0379992	up
DNAJB9	protein-coding	DnaJ (Hsp40) homolog, subfamily B, member 9	1.01377	0.00173194	0.0242754	up
BMP2	protein-coding	bone morphogenetic protein 2	1.01709	0.000823637	0.0141251	up
NUCB2	protein-coding	nucleobindin 2	1.02134	5.19095e-05	0.00164882	up
LRRK2	protein-coding	leucine-rich repeat kinase 2	1.02292	0.000904637	0.0150642	up
PGD	protein-coding	phosphogluconate dehydrogenase	1.0236	7.37191e-12	1.91938e-09	up
BIRC6	protein-coding	baculoviral IAP repeat containing 6	1.02588	4.71091e-05	0.00152166	up
ATP7A	protein-coding	ATPase, Cu++ transporting, alpha polypeptide	1.0268	3.17134e-05	0.00109651	up
RRM2B	protein-coding	ribonucleotide reductase M2 B (TP53 inducible)	1.02774	1.74601e-05	0.000694526	up
ROCK1	protein-coding	Rho-associated, coiled-coil containing protein kinase 1	1.02984	0.000959058	0.0156658	up
CELSR1	protein-coding	cadherin, EGF LAG seven-pass G-type receptor 1	1.03253	2.97281e-05	0.00103411	up
RTN4R	protein-coding	reticulon 4 receptor	1.0335	0.000544587	0.0102612	up
FMN1	protein-coding	formin 1	1.03738	0.000756077	0.0132171	up
FOSB	protein-coding	FBJ murine osteosarcoma viral oncogene homolog B	1.03803	0.000926373	0.0153409	up
ZNF644	protein-coding	zinc finger protein 644	1.03829	0.000600486	0.0110716	up
EDEM3	protein-coding	ER degradation enhancer, mannosidase alpha-like 3	1.039	0.000170709	0.00425139	up
CLOCK	protein-coding	clock circadian regulator	1.04089	0.00151775	0.0218852	up
SACS	protein-coding	sacsin molecular chaperone	1.04121	0.00230985	0.0300455	up
MYCBP2	protein-coding	MYC binding protein 2, E3 ubiquitin protein ligase	1.04528	0.000213518	0.00503997	up
ARID4B	protein-coding	AT rich interactive domain 4B (RBP1-like)	1.05055	4.2868e-05	0.00140581	up
MYSM1	protein-coding	Myb-like, SWIRM and MPN domains 1	1.05142	0.00116172	0.0179201	up
NR1D1	protein-coding	nuclear receptor subfamily 1, group D, member 1	1.05199	5.27971e-06	0.000259962	up
PKD1	protein-coding	polycystic kidney disease 1 (autosomal dominant)	1.05226	0.000411862	0.00833621	up
HMGCS1	protein-coding	3-hydroxy-3-methylglutaryl-CoA synthase 1 (soluble)	1.05335	5.57878e-06	0.000268618	up
NDRG1	protein-coding	N-myc downstream regulated 1	1.05436	0.000717254	0.0126284	up
CYB561	protein-coding	cytochrome b561	1.05548	3.89819e-05	0.00129432	up
UAP1L1	protein-coding	UDP-N-acetylglucosamine pyrophosphorylase 1 like 1	1.0555	7.63989e-08	7.63279e-06	up
HIVEP1	protein-coding	human immunodeficiency virus type I enhancer binding protein 1	1.05716	2.67293e-05	0.000958905	up
ERO1B	protein-coding	ERO1-like beta (S. cerevisiae)	1.05844	1.15052e-05	0.000484573	up
TMEM87B	protein-coding	transmembrane protein 87B	1.05922	6.27317e-06	0.000295905	up
CLCN7	protein-coding	chloride channel, voltage-sensitive 7	1.0605	2.14056e-05	0.000817888	up
RAD50	protein-coding	RAD50 homolog (S. cerevisiae)	1.06168	0.000148104	0.00383286	up
ZBTB20	protein-coding	zinc finger and BTB domain containing 20	1.06459	0.00157179	0.0225531	up
RPL36AL	protein-coding	ribosomal protein L36a-like	1.06459	4.78003e-07	3.54052e-05	up
NAT8L	protein-coding	N-acetyltransferase 8-like (GCN5-related, putative)	1.06748	0.00393305	0.044001	up
NFXL1	protein-coding	nuclear transcription factor, X-box binding-like 1	1.07409	0.000322622	0.00687219	up
LRRC58	protein-coding	leucine rich repeat containing 58	1.07458	0.00193806	0.0263686	up
SLC38A1	protein-coding	solute carrier family 38, member 1	1.07478	0.000174442	0.00432557	up
PPP1R3C	protein-coding	protein phosphatase 1, regulatory subunit 3C	1.07544	0.000941572	0.0155015	up
ACSS2	protein-coding	acyl-CoA synthetase short-chain family member 2	1.07659	7.53824e-05	0.00224017	up
PYROXD1	protein-coding	pyridine nucleotide-disulphide oxidoreductase domain 1	1.07703	0.00280489	0.0345514	up
ZMYM2	protein-coding	zinc finger, MYM-type 2	1.07807	3.67497e-08	4.00271e-06	up
IFT80	protein-coding	intraflagellar transport 80	1.07887	0.0018407	0.0253907	up
SYT14	protein-coding	synaptotagmin XIV	1.07951	0.00268051	0.0334509	up
LRRCC1	protein-coding	leucine rich repeat and coiled-coil centrosomal protein 1	1.08186	0.00226842	0.0296656	up
ATP2B1	protein-coding	ATPase, Ca++ transporting, plasma membrane 1	1.08515	8.60365e-05	0.00248898	up
MGAT4B	protein-coding	mannosyl (alpha-1,3-)-glycoprotein beta-1,4-N-acetylglucosaminyltransferase, isozyme B	1.08575	9.64037e-05	0.00274727	up
CTAGE5	protein-coding	CTAGE family, member 5	1.08871	0.000216964	0.00508637	up
SH3TC1	protein-coding	SH3 domain and tetratricopeptide repeats 1	1.0915	6.56034e-05	0.00198125	up
AGL	protein-coding	amylo-alpha-1, 6-glucosidase, 4-alpha-glucanotransferase	1.09255	5.27507e-06	0.000259962	up
RNMT	protein-coding	RNA (guanine-7-) methyltransferase	1.09469	0.000192304	0.00464776	up
RNF128	protein-coding	ring finger protein 128, E3 ubiquitin protein ligase	1.09601	5.27271e-06	0.000259962	up
TRIM23	protein-coding	tripartite motif containing 23	1.09621	0.00400844	0.0445832	up
UBN2	protein-coding	ubinuclein 2	1.09694	0.000163805	0.00409727	up
MVP	protein-coding	major vault protein	1.09712	0.00151765	0.0218852	up
HELZ2	protein-coding	helicase with zinc finger 2, transcriptional coactivator	1.09797	0.000870122	0.014616	up
PIK3C2A	protein-coding	phosphatidylinositol-4-phosphate 3-kinase, catalytic subunit type 2 alpha	1.09919	2.70316e-05	0.000958948	up
LUCAT1	ncRNA	lung cancer associated transcript 1 (non-protein coding)	1.0992	0.000764411	0.0133222	up
ST6GALNAC4	protein-coding	ST6 (alpha-N-acetyl-neuraminyl-2,3-beta-galactosyl-1,3)-N-acetylgalactosaminide alpha-2,6-sialyltransferase 4	1.09995	6.11092e-05	0.00187575	up
MROH1	protein-coding	maestro heat-like repeat family member 1	1.10033	0.000196824	0.00473534	up
ADAM12	protein-coding	ADAM metallopeptidase domain 12	1.101	2.1118e-05	0.000810026	up
RRAGD	protein-coding	Ras-related GTP binding D	1.10844	1.65046e-06	9.71284e-05	up
PCM1	protein-coding	pericentriolar material 1	1.10874	9.24295e-05	0.0026588	up
MOB1B	protein-coding	MOB kinase activator 1B	1.11084	0.000608183	0.0111537	up
P2RY11	protein-coding	purinergic receptor P2Y, G-protein coupled, 11	1.11104	8.12178e-06	0.000366312	up
SLC22A18	protein-coding	solute carrier family 22, member 18	1.11301	0.00346895	0.0403592	up
MIB1	protein-coding	mindbomb E3 ubiquitin protein ligase 1	1.11398	2.04602e-05	0.000788314	up
DIAPH2	protein-coding	diaphanous-related formin 2	1.11609	0.0004139	0.00835777	up
USP34	protein-coding	ubiquitin specific peptidase 34	1.11612	1.24026e-07	1.15203e-05	up
NF1	protein-coding	neurofibromin 1	1.11942	0.000281399	0.00617925	up
BPTF	protein-coding	bromodomain PHD finger transcription factor	1.11979	1.64495e-05	0.0006589	up
REL	protein-coding	v-rel avian reticuloendotheliosis viral oncogene homolog	1.12098	0.00134632	0.0199614	up
BRWD1	protein-coding	bromodomain and WD repeat domain containing 1	1.12368	5.59552e-06	0.000268618	up
SLK	protein-coding	STE20-like kinase	1.124	6.98013e-05	0.00208966	up
ROCK2	protein-coding	Rho-associated, coiled-coil containing protein kinase 2	1.12749	4.12252e-05	0.00135972	up
RPL36AP42	pseudo	ribosomal protein L36a pseudogene 42	1.12936	5.59621e-06	0.000268618	up
ADAMTS1	protein-coding	ADAM metallopeptidase with thrombospondin type 1 motif, 1	1.13394	3.7302e-11	8.43417e-09	up
USO1	protein-coding	USO1 vesicle transport factor	1.13446	3.1298e-07	2.525e-05	up
TBC1D4	protein-coding	TBC1 domain family, member 4	1.13731	5.93579e-06	0.000281769	up
FAM179B	protein-coding	family with sequence similarity 179, member B	1.13888	0.000307183	0.00661483	up
DNER	protein-coding	delta/notch-like EGF repeat containing	1.1398	2.43984e-05	0.000898678	up
GCLC	protein-coding	glutamate-cysteine ligase, catalytic subunit	1.14257	2.45541e-07	2.03835e-05	up
APOBEC3G	protein-coding	apolipoprotein B mRNA editing enzyme, catalytic polypeptide-like 3G	1.14461	0.000199533	0.00476237	up
DNAJC10	protein-coding	DnaJ (Hsp40) homolog, subfamily C, member 10	1.14695	1.10923e-06	7.05962e-05	up
TRIB3	protein-coding	tribbles pseudokinase 3	1.14851	2.89203e-12	9.33122e-10	up
IL4I1	protein-coding	interleukin 4 induced 1	1.14916	0.000191759	0.0046411	up
NR4A2	protein-coding	nuclear receptor subfamily 4, group A, member 2	1.15097	1.39698e-05	0.000571079	up
BHLHE41	protein-coding	basic helix-loop-helix family, member e41	1.15189	1.1204e-05	0.000475383	up
CADPS2	protein-coding	Ca++-dependent secretion activator 2	1.15321	5.57878e-05	0.00174619	up
SGCD	protein-coding	sarcoglycan, delta (35kDa dystrophin-associated glycoprotein)	1.15825	0.00251039	0.0318601	up
SLC26A2	protein-coding	solute carrier family 26 (anion exchanger), member 2	1.16024	4.0304e-09	5.91952e-07	up
IPMK	protein-coding	inositol polyphosphate multikinase	1.16182	0.000146266	0.00379674	up
AP5Z1	protein-coding	adaptor-related protein complex 5, zeta 1 subunit	1.16275	1.30854e-10	2.74219e-08	up
KIF21A	protein-coding	kinesin family member 21A	1.16422	2.33708e-06	0.000131149	up
MGST1	protein-coding	microsomal glutathione S-transferase 1	1.16508	1.83335e-07	1.62394e-05	up
ALDH1L2	protein-coding	aldehyde dehydrogenase 1 family, member L2	1.17103	2.50082e-05	0.000914343	up
HMOX1	protein-coding	heme oxygenase (decycling) 1	1.17241	5.55875e-08	5.82449e-06	up
SIRPA	protein-coding	signal-regulatory protein alpha	1.17441	2.05138e-08	2.48246e-06	up
KTN1	protein-coding	kinectin 1 (kinesin receptor)	1.17675	1.03777e-05	0.000449194	up
ARL5B	protein-coding	ADP-ribosylation factor-like 5B	1.18027	0.000157072	0.00399871	up
USP25	protein-coding	ubiquitin specific peptidase 25	1.18454	0.00143488	0.0210026	up
PGAP1	protein-coding	post-GPI attachment to proteins 1	1.18466	9.62902e-06	0.000421031	up
EEA1	protein-coding	early endosome antigen 1	1.18592	0.000894756	0.0149713	up
ARID4A	protein-coding	AT rich interactive domain 4A (RBP1-like)	1.18845	6.44021e-05	0.00194839	up
TMEM150A	protein-coding	transmembrane protein 150A	1.18866	0.000673205	0.0120443	up
C3orf58	protein-coding	chromosome 3 open reading frame 58	1.19071	1.72619e-05	0.000688234	up
DMXL2	protein-coding	Dmx-like 2	1.19312	1.82177e-07	1.62203e-05	up
KIAA1033	protein-coding	KIAA1033	1.19469	8.8788e-06	0.000395268	up
VEGFC	protein-coding	vascular endothelial growth factor C	1.1958	4.82142e-05	0.00155152	up
FREM1	protein-coding	FRAS1 related extracellular matrix 1	1.19582	0.00138075	0.020317	up
NEMF	protein-coding	nuclear export mediator factor	1.197	0.000407781	0.00828286	up
DENND4C	protein-coding	DENN/MADD domain containing 4C	1.19847	6.74166e-06	0.00030893	up
TRIM16	protein-coding	tripartite motif containing 16	1.19908	6.00335e-08	6.14057e-06	up
HECW2	protein-coding	HECT, C2 and WW domain containing E3 ubiquitin protein ligase 2	1.20205	0.00262679	0.032972	up
NAMPTP1	ncRNA	nicotinamide phosphoribosyltransferase pseudogene 1	1.20471	1.12725e-09	1.89909e-07	up
FKBP11	protein-coding	FK506 binding protein 11, 19 kDa	1.20474	1.34895e-12	4.93199e-10	up
TTC3	protein-coding	tetratricopeptide repeat domain 3	1.20658	3.56372e-08	3.92558e-06	up
KSR2	protein-coding	kinase suppressor of ras 2	1.20832	0.000483465	0.00939396	up
RIF1	protein-coding	replication timing regulatory factor 1	1.21603	0.000103123	0.0028861	up
CENPE	protein-coding	centromere protein E, 312kDa	1.21635	0.00110517	0.0173435	up
CEP350	protein-coding	centrosomal protein 350kDa	1.21796	8.68028e-06	0.000389457	up
CEMIP	protein-coding	cell migration inducing protein, hyaluronan binding	1.21895	0.00164303	0.0233531	up
NCOA3	protein-coding	nuclear receptor coactivator 3	1.2204	4.31242e-06	0.000220549	up
SOS2	protein-coding	son of sevenless homolog 2 (Drosophila)	1.22425	2.70834e-06	0.000148217	up
LTN1	protein-coding	listerin E3 ubiquitin protein ligase 1	1.22487	1.38161e-05	0.000566627	up
ATP13A3	protein-coding	ATPase type 13A3	1.22638	1.54484e-06	9.24968e-05	up
BICDL1	protein-coding		1.23	0.00253127	0.0320119	up
STC2	protein-coding	stanniocalcin 2	1.2314	6.55474e-06	0.000302787	up
MIA3	protein-coding	melanoma inhibitory activity family, member 3	1.23148	1.61699e-08	2.0282e-06	up
SENP7	protein-coding	SUMO1/sentrin specific peptidase 7	1.23771	0.000603852	0.0111098	up
ABCA1	protein-coding	ATP-binding cassette, sub-family A (ABC1), member 1	1.23827	0.000542206	0.0102275	up
KCNQ1OT1	ncRNA	KCNQ1 opposite strand/antisense transcript 1 (non-protein coding)	1.24526	0.000426872	0.00858943	up
COL7A1	protein-coding	collagen, type VII, alpha 1	1.24544	2.2316e-08	2.66304e-06	up
RALGAPA1	protein-coding	Ral GTPase activating protein, alpha subunit 1 (catalytic)	1.24578	0.000294671	0.00641778	up
GOLGA7B	protein-coding	golgin A7 family, member B	1.24884	0.000184245	0.00449806	up
TSKU	protein-coding	tsukushi, small leucine rich proteoglycan	1.24936	7.74419e-13	2.89296e-10	up
ZNF721	protein-coding	zinc finger protein 721	1.2523	0.0011081	0.0173579	up
JAKMIP3	protein-coding	Janus kinase and microtubule interacting protein 3	1.25371	0.0040789	0.0451042	up
CCDC18	protein-coding	coiled-coil domain containing 18	1.25447	0.00104046	0.0165856	up
SETX	protein-coding	senataxin	1.25469	2.44288e-06	0.000135852	up
SLC6A9	protein-coding	solute carrier family 6 (neurotransmitter transporter, glycine), member 9	1.2604	5.34793e-13	2.13718e-10	up
TMEM45A	protein-coding	transmembrane protein 45A	1.26321	9.8655e-07	6.44596e-05	up
PRKAA2	protein-coding	protein kinase, AMP-activated, alpha 2 catalytic subunit	1.26326	1.13898e-05	0.000480889	up
CHD1	protein-coding	chromodomain helicase DNA binding protein 1	1.26347	5.26102e-05	0.00166396	up
IFIH1	protein-coding	interferon induced with helicase C domain 1	1.26465	3.08775e-06	0.000165812	up
TPR	protein-coding	translocated promoter region, nuclear basket protein	1.26483	1.41224e-07	1.29775e-05	up
BOD1L1	protein-coding	biorientation of chromosomes in cell division 1-like 1	1.26588	3.41487e-07	2.7042e-05	up
RICTOR	protein-coding	RPTOR independent companion of MTOR, complex 2	1.26644	3.72527e-05	0.00125274	up
AKNA	protein-coding	AT-hook transcription factor	1.26683	1.13044e-08	1.47163e-06	up
CCDC186	protein-coding	coiled-coil domain containing 186	1.26767	0.000150054	0.00387095	up
TRPM7	protein-coding	transient receptor potential cation channel, subfamily M, member 7	1.27149	4.1001e-06	0.000210946	up
ARHGAP5	protein-coding	Rho GTPase activating protein 5	1.27495	1.53801e-06	9.24099e-05	up
CHIC1	protein-coding	cysteine-rich hydrophobic domain 1	1.27912	0.000173961	0.00431987	up
SQSTM1	protein-coding	sequestosome 1	1.27919	1.80646e-15	1.14971e-12	up
NRCAM	protein-coding	neuronal cell adhesion molecule	1.28214	0.000840672	0.0143031	up
ADGRG1	protein-coding	G protein-coupled receptor 56	1.28285	1.81723e-09	2.86489e-07	up
NAMPT	protein-coding	nicotinamide phosphoribosyltransferase	1.28528	6.29416e-12	1.68998e-09	up
TM4SF19-TCTEX1D2	ncRNA	TM4SF19-TCTEX1D2 readthrough (NMD candidate)	1.28794	0.00310081	0.0372878	up
EPHX1	protein-coding	epoxide hydrolase 1, microsomal (xenobiotic)	1.29043	4.45571e-09	6.4342e-07	up
COL19A1	protein-coding	collagen, type XIX, alpha 1	1.29122	2.43595e-08	2.84757e-06	up
SLC16A7	protein-coding	solute carrier family 16 (monocarboxylate transporter), member 7	1.2985	7.88459e-05	0.00231605	up
ISG15	protein-coding	ISG15 ubiquitin-like modifier	1.29946	5.43541e-06	0.000265223	up
MAP3K2	protein-coding	mitogen-activated protein kinase kinase kinase 2	1.30346	0.000241258	0.00554248	up
CRYBG3	protein-coding	beta-gamma crystallin domain containing 3	1.30363	6.71461e-05	0.0020172	up
SECTM1	protein-coding	secreted and transmembrane 1	1.30658	4.81253e-05	0.00155152	up
ADAM22	protein-coding	ADAM metallopeptidase domain 22	1.30694	2.85146e-05	0.000999988	up
TNIP3	protein-coding	TNFAIP3 interacting protein 3	1.31143	8.34316e-07	5.64444e-05	up
SEC61G	protein-coding	Sec61 gamma subunit	1.31379	9.4502e-11	2.0299e-08	up
FYB	protein-coding	FYN binding protein	1.32492	0.000498709	0.00962901	up
TMEM198	protein-coding	transmembrane protein 198	1.32597	7.58812e-09	1.01081e-06	up
ATP11C	protein-coding	ATPase, class VI, type 11C	1.3315	1.34714e-06	8.20899e-05	up
ATM	protein-coding	ATM serine/threonine kinase	1.33411	4.40388e-06	0.000224559	up
TCN2	protein-coding	transcobalamin II	1.33577	0.00278051	0.034325	up
ARSG	protein-coding	arylsulfatase G	1.33863	5.78042e-05	0.00179947	up
ESF1	protein-coding	ESF1, nucleolar pre-rRNA processing protein, homolog (S. cerevisiae)	1.34442	3.88946e-05	0.00129432	up
WNT5A	protein-coding	wingless-type MMTV integration site family, member 5A	1.34998	1.67502e-08	2.08576e-06	up
IL12RB1	protein-coding	interleukin 12 receptor, beta 1	1.35007	0.000382466	0.00784242	up
NOV	protein-coding	nephroblastoma overexpressed	1.3517	2.32941e-14	1.17731e-11	up
CCDC88A	protein-coding	coiled-coil domain containing 88A	1.35239	1.23273e-07	1.15126e-05	up
CPED1	protein-coding	cadherin-like and PC-esterase domain containing 1	1.35393	9.13063e-10	1.60103e-07	up
PROX1	protein-coding	prospero homeobox 1	1.35719	0.00177398	0.0247234	up
INPP4B	protein-coding	inositol polyphosphate-4-phosphatase, type II, 105kDa	1.36347	1.17767e-06	7.44011e-05	up
ZNF292	protein-coding	zinc finger protein 292	1.36762	1.19563e-06	7.49841e-05	up
CDRT1	protein-coding	CMT1A duplicated region transcript 1	1.37475	0.00410893	0.0452905	up
NEK10	protein-coding	NIMA-related kinase 10	1.377	0.000901423	0.0150389	up
DMXL1	protein-coding	Dmx-like 1	1.37798	1.72284e-06	0.000100698	up
RAB11FIP4	protein-coding	RAB11 family interacting protein 4 (class II)	1.37819	2.28393e-07	1.95259e-05	up
CCPG1	protein-coding	cell cycle progression 1	1.38099	4.67174e-09	6.63464e-07	up
SYVN1	protein-coding	synovial apoptosis inhibitor 1, synoviolin	1.38756	5.94787e-16	4.25868e-13	up
P2RY6	protein-coding	pyrimidinergic receptor P2Y, G-protein coupled, 6	1.38904	0.00396893	0.0443159	up
SLC25A25-AS1	lncRNA	SLC25A25 antisense RNA 1	1.39593	0.00461915	0.0492098	up
LSS	protein-coding	lanosterol synthase (2,3-oxidosqualene-lanosterol cyclase)	1.40565	1.03419e-07	9.98403e-06	up
ACSL5	protein-coding	acyl-CoA synthetase long-chain family member 5	1.406	0.000555151	0.0104259	up
RB1CC1	protein-coding	RB1-inducible coiled-coil 1	1.40766	3.39104e-07	2.69776e-05	up
NKTR	protein-coding	natural killer cell triggering receptor	1.41083	1.89847e-07	1.67299e-05	up
N4BP2	protein-coding	NEDD4 binding protein 2	1.41303	0.000435325	0.0086883	up
FTH1P11	pseudo	ferritin, heavy polypeptide 1 pseudogene 11	1.41996	0.00448043	0.0483313	up
ITGAX	protein-coding	integrin, alpha X (complement component 3 receptor 4 subunit)	1.42282	0.00189283	0.0258969	up
KYNU	protein-coding	kynureninase	1.42493	2.3159e-13	9.70643e-11	up
ADM2	protein-coding	adrenomedullin 2	1.42513	9.16267e-06	0.000404759	up
TMF1	protein-coding	TATA element modulatory factor 1	1.42715	1.81381e-05	0.000716516	up
TRIM16L	protein-coding	tripartite motif containing 16-like	1.42948	1.87302e-11	4.53324e-09	up
DYNC2H1	protein-coding	dynein, cytoplasmic 2, heavy chain 1	1.43058	0.00152406	0.0219526	up
PANX2	protein-coding	pannexin 2	1.43569	1.8043e-08	2.23058e-06	up
AHNAK2	protein-coding	AHNAK nucleoprotein 2	1.43599	1.47836e-14	7.69823e-12	up
CHD9	protein-coding	chromodomain helicase DNA binding protein 9	1.43729	3.71283e-06	0.000193925	up
NXPH4	protein-coding	neurexophilin 4	1.43939	0.000612067	0.0111803	up
KLHL24	protein-coding	kelch-like family member 24	1.44353	3.22407e-12	9.55213e-10	up
ZFYVE16	protein-coding	zinc finger, FYVE domain containing 16	1.44431	8.6963e-09	1.14952e-06	up
PARP14	protein-coding	poly (ADP-ribose) polymerase family, member 14	1.44699	4.46564e-11	9.96593e-09	up
ESCO1	protein-coding	establishment of sister chromatid cohesion N-acetyltransferase 1	1.44935	2.06098e-06	0.000118448	up
SLCO4A1	protein-coding	solute carrier organic anion transporter family, member 4A1	1.45349	2.24787e-18	2.97134e-15	up
ATRX	protein-coding	alpha thalassemia/mental retardation syndrome X-linked	1.45691	1.48189e-09	2.44854e-07	up
GCC2	protein-coding	GRIP and coiled-coil domain containing 2	1.46538	1.93105e-08	2.36663e-06	up
LOC105378179	lncRNA	uncharacterized LOC105378179	1.47064	0.00181678	0.0251162	up
PLEKHF1	protein-coding	pleckstrin homology domain containing, family F (with FYVE domain) member 1	1.47943	1.23088e-10	2.61129e-08	up
ARAP2	protein-coding	ArfGAP with RhoGAP domain, ankyrin repeat and PH domain 2	1.49435	1.17971e-05	0.000493241	up
MAPK8IP2	protein-coding	mitogen-activated protein kinase 8 interacting protein 2	1.49968	0.000342318	0.00721766	up
BIRC3	protein-coding	baculoviral IAP repeat containing 3	1.50145	2.31474e-09	3.61604e-07	up
SAMD9L	protein-coding	sterile alpha motif domain containing 9-like	1.50719	0.000322734	0.00687219	up
DST	protein-coding	dystonin	1.51174	2.14447e-11	5.04803e-09	up
DDX60	protein-coding	DEAD (Asp-Glu-Ala-Asp) box polypeptide 60	1.51503	0.000151403	0.00388895	up
DYX1C1-CCPG1	ncRNA	DYX1C1-CCPG1 readthrough (NMD candidate)	1.51819	6.12683e-10	1.10825e-07	up
VPS13A	protein-coding	vacuolar protein sorting 13 homolog A (S. cerevisiae)	1.52855	9.043e-07	6.02306e-05	up
FICD	protein-coding	FIC domain containing	1.53297	0.0015991	0.022823	up
JMY	protein-coding	junction mediating and regulatory protein, p53 cofactor	1.54417	5.0058e-08	5.34283e-06	up
EML5	protein-coding	echinoderm microtubule associated protein like 5	1.5494	0.000632675	0.0115046	up
RENBP	protein-coding	renin binding protein	1.55229	4.20046e-05	0.00138277	up
CDH19	protein-coding	cadherin 19, type 2	1.56348	1.03757e-14	5.73631e-12	up
AGT	protein-coding	angiotensinogen (serpin peptidase inhibitor, clade A, member 8)	1.56513	0.00340303	0.0397537	up
REV3L	protein-coding	REV3-like, polymerase (DNA directed), zeta, catalytic subunit	1.56615	6.04365e-09	8.37533e-07	up
TRIP11	protein-coding	thyroid hormone receptor interactor 11	1.5685	2.09896e-07	1.82854e-05	up
ROR1	protein-coding	receptor tyrosine kinase-like orphan receptor 1	1.57669	0.000689374	0.0122505	up
ZNF518A	protein-coding	zinc finger protein 518A	1.59509	0.000254678	0.00576599	up
KIAA1551	protein-coding	KIAA1551	1.60317	5.49858e-07	3.97007e-05	up
MALAT1	ncRNA	metastasis associated lung adenocarcinoma transcript 1 (non-protein coding)	1.60607	1.35989e-08	1.75702e-06	up
LYPD3	protein-coding	LY6/PLAUR domain containing 3	1.60713	5.99582e-08	6.14057e-06	up
LOC105376575	lncRNA	uncharacterized LOC105376575	1.62425	0.00150856	0.0218208	up
LINC00942	ncRNA	long intergenic non-protein coding RNA 942	1.63352	0.00136087	0.0200987	up
SLCO5A1	protein-coding	solute carrier organic anion transporter family, member 5A1	1.6378	1.5314e-11	3.81384e-09	up
FTH1P20	pseudo	ferritin, heavy polypeptide 1 pseudogene 20	1.64357	6.10985e-05	0.00187575	up
FTH1P7	pseudo	ferritin, heavy polypeptide 1 pseudogene 7	1.6596	9.9022e-15	5.67198e-12	up
FGFBP3	protein-coding	fibroblast growth factor binding protein 3	1.66293	8.78374e-07	5.87314e-05	up
DOCK11	protein-coding	dedicator of cytokinesis 11	1.66548	3.40903e-06	0.000179696	up
AKR1C3	protein-coding	aldo-keto reductase family 1, member C3	1.67201	1.751e-17	1.58364e-14	up
LINC01272	protein-coding	long intergenic non-protein coding RNA 1272	1.67723	2.06432e-05	0.000793587	up
SLC7A11	protein-coding	solute carrier family 7 (anionic amino acid transporter light chain, xc- system), member 11	1.67824	7.49802e-08	7.53486e-06	up
KIAA1109	protein-coding	KIAA1109	1.69124	8.93858e-14	4.15137e-11	up
FTH1	protein-coding	ferritin, heavy polypeptide 1	1.6928	8.9099e-16	6.12431e-13	up
FTH1P10	pseudo	ferritin, heavy polypeptide 1 pseudogene 10	1.69999	5.49129e-10	1.02568e-07	up
DMTN	protein-coding	dematin actin binding protein	1.70113	6.32612e-09	8.69664e-07	up
CREBRF	protein-coding	CREB3 regulatory factor	1.70177	5.93542e-08	6.14057e-06	up
MMP9	protein-coding	matrix metallopeptidase 9 (gelatinase B, 92kDa gelatinase, 92kDa type IV collagenase)	1.70464	1.5655e-09	2.55657e-07	up
OSGIN1	protein-coding	oxidative stress induced growth inhibitor 1	1.71209	4.66448e-28	2.00386e-24	up
ABCC3	protein-coding	ATP-binding cassette, sub-family C (CFTR/MRP), member 3	1.71546	6.91875e-14	3.30255e-11	up
MGAM2	protein-coding	maltase-glucoamylase (alpha-glucosidase)	1.71782	0.000581168	0.0108082	up
PLCB4	protein-coding	phospholipase C, beta 4	1.71964	1.06821e-14	5.73631e-12	up
LOC105371453	lncRNA	uncharacterized LOC105371453	1.73769	3.0409e-12	9.33122e-10	up
SPRR2D	protein-coding	small proline-rich protein 2D	1.7408	2.62333e-05	0.00095146	up
FDCSP	protein-coding	follicular dendritic cell secreted protein	1.74462	3.47924e-05	0.00119098	up
AKAP9	protein-coding	A kinase (PRKA) anchor protein 9	1.74464	1.49143e-12	5.3393e-10	up
IL21R	protein-coding	interleukin 21 receptor	1.74816	9.76357e-07	6.40371e-05	up
VPS13C	protein-coding	vacuolar protein sorting 13 homolog C (S. cerevisiae)	1.75098	2.95368e-12	9.33122e-10	up
LYST	protein-coding	lysosomal trafficking regulator	1.75198	4.11487e-17	3.53549e-14	up
SPRY1	protein-coding	sprouty homolog 1, antagonist of FGF signaling (Drosophila)	1.75451	0.00411192	0.0452944	up
FTH1P8	pseudo	ferritin, heavy polypeptide 1 pseudogene 8	1.75455	2.52987e-11	5.79643e-09	up
TMEM255B	protein-coding	transmembrane protein 255B	1.763	0.000707083	0.0124877	up
STC1	protein-coding	stanniocalcin 1	1.76943	5.52201e-08	5.82148e-06	up
FTH1P2	pseudo	ferritin, heavy polypeptide 1 pseudogene 2	1.78899	2.38714e-07	2.02072e-05	up
OAS2	protein-coding	2'-5'-oligoadenylate synthetase 2, 69/71kDa	1.79513	3.52084e-06	0.000184458	up
STK32A	protein-coding	serine/threonine kinase 32A	1.82012	0.00208688	0.027864	up
IFI6	protein-coding	interferon, alpha-inducible protein 6	1.82163	2.1069e-07	1.82854e-05	up
NBEA	protein-coding	neurobeachin	1.83643	7.95148e-07	5.40072e-05	up
LTF	protein-coding	lactotransferrin	1.84622	0.0041389	0.0454749	up
GDF15	protein-coding	growth differentiation factor 15	1.86679	1.99333e-12	6.85069e-10	up
IGFBP3	protein-coding	insulin-like growth factor binding protein 3	1.87457	8.82973e-17	6.89683e-14	up
CYP1A1	protein-coding	cytochrome P450, family 1, subfamily A, polypeptide 1	1.89781	3.90163e-05	0.00129432	up
ABCA5	protein-coding	ATP-binding cassette, sub-family A (ABC1), member 5	1.92981	1.44332e-11	3.64735e-09	up
SCX	protein-coding	scleraxis basic helix-loop-helix transcription factor	1.93031	3.61124e-05	0.00122398	up
NUPR1	protein-coding	nuclear protein, transcriptional regulator, 1	1.93681	1.72747e-09	2.74859e-07	up
CEP290	protein-coding	centrosomal protein 290kDa	1.95315	9.53316e-10	1.63818e-07	up
PTGS2	protein-coding	prostaglandin-endoperoxide synthase 2 (prostaglandin G/H synthase and cyclooxygenase)	1.95386	2.34948e-09	3.63726e-07	up
ASS1	protein-coding	argininosuccinate synthase 1	1.96712	4.89311e-07	3.5933e-05	up
RN7SK	snRNA	RNA, 7SK small nuclear	1.97552	2.22304e-05	0.000836429	up
ZBTB41	protein-coding	zinc finger and BTB domain containing 41	1.9859	8.94881e-09	1.17387e-06	up
RN7SL2	scRNA	RNA, 7SL, cytoplasmic 2	1.99772	0.000478308	0.00932944	up
LSAMP	protein-coding	limbic system-associated membrane protein	2.02242	2.66755e-07	2.19326e-05	up
UNC5B	protein-coding	unc-5 homolog B (C. elegans)	2.08228	0.000507865	0.00975742	up
AKR1C1	protein-coding	aldo-keto reductase family 1, member C1	2.10493	3.53816e-28	2.00386e-24	up
AKR1B10	protein-coding	aldo-keto reductase family 1, member B10 (aldose reductase)	2.11881	2.15086e-05	0.000819519	up
INHBE	protein-coding	inhibin, beta E	2.13096	1.48241e-08	1.90103e-06	up
LIPG	protein-coding	lipase, endothelial	2.14141	3.00627e-12	9.33122e-10	up
ITGAM	protein-coding	integrin, alpha M (complement component 3 receptor 3 subunit)	2.14317	1.29125e-05	0.000534671	up
LOC441178	lncRNA	uncharacterized LOC441178	2.16336	3.31016e-06	0.000175021	up
GOLGB1	protein-coding	golgin B1	2.16849	8.98552e-22	1.93009e-18	up
ANKRD12	protein-coding	ankyrin repeat domain 12	2.21256	1.53557e-08	1.95461e-06	up
SLCO4A1-AS1	lncRNA	SLCO4A1 antisense RNA 1	2.24863	2.31753e-24	6.63739e-21	up
HID1	protein-coding	HID1 domain containing	2.27895	6.77918e-12	1.79221e-09	up
RSAD2	protein-coding	radical S-adenosyl methionine domain containing 2	2.28516	0.000712638	0.0125729	up
ABCC2	protein-coding	ATP-binding cassette, sub-family C (CFTR/MRP), member 2	2.32485	8.88374e-18	8.97989e-15	up
GPNMB	protein-coding	glycoprotein (transmembrane) nmb	2.36122	5.91232e-12	1.63719e-09	up
LOC644135	miscRNA	uncharacterized LOC644135	2.36619	0.00181576	0.0251162	up
SARS2	protein-coding	seryl-tRNA synthetase 2, mitochondrial	2.37314	5.15944e-05	0.00164185	up
LRP1B	protein-coding	low density lipoprotein receptor-related protein 1B	2.40893	1.32519e-06	8.10396e-05	up
AMBP	protein-coding	alpha-1-microglobulin/bikunin precursor	2.42382	1.82773e-05	0.000720361	up
RN7SL1	scRNA	RNA, 7SL, cytoplasmic 1	2.43451	4.69597e-07	3.5085e-05	up
LOC107987206	lncRNA		2.43451	4.69597e-07	3.5085e-05	up
RMRP	ncRNA	RNA component of mitochondrial RNA processing endoribonuclease	2.4436	0.00332323	0.0390678	up
LOC105375913	lncRNA	uncharacterized LOC105375913	2.45698	0.00132625	0.0197833	up
GOLGA4	protein-coding	golgin A4	2.45792	3.12083e-19	4.8753e-16	up
MUC13	protein-coding	mucin 13, cell surface associated	2.48079	1.28368e-06	7.90634e-05	up
COL24A1	protein-coding	collagen, type XXIV, alpha 1	2.49282	2.69673e-05	0.000958948	up
ECM2	protein-coding	extracellular matrix protein 2, female organ and adipocyte specific	2.53954	0.00464537	0.0494279	up
SLC16A6	protein-coding	solute carrier family 16, member 6	2.67056	6.75332e-08	6.86681e-06	up
PLIN4	protein-coding	perilipin 4	2.72026	6.12369e-05	0.00187575	up
AKR1C2	protein-coding	aldo-keto reductase family 1, member C2	2.74006	1.65209e-28	1.41948e-24	up
KCNE4	protein-coding	potassium voltage-gated channel, Isk-related family, member 4	2.75408	1.3428e-19	2.56385e-16	up
FBLIM1	protein-coding	filamin binding LIM protein 1	2.78941	1.1205e-09	1.89909e-07	up
CYP4F11	protein-coding	cytochrome P450, family 4, subfamily F, polypeptide 11	2.84553	1.96217e-05	0.00076235	up
RORA	protein-coding	RAR-related orphan receptor A	2.88131	0.00190555	0.0260197	up
ADGRF1	protein-coding	G protein-coupled receptor 110	2.937	0.000245265	0.0055823	up
UNC13A	protein-coding	unc-13 homolog A (C. elegans)	3.10187	5.7247e-17	4.68444e-14	up
F2RL3	protein-coding	coagulation factor II (thrombin) receptor-like 3	3.30689	0.000354222	0.00742961	up
LINC01105	ncRNA	long intergenic non-protein coding RNA 1105	3.43333	0.00173666	0.0242848	up
LOC102724584	ncRNA	uncharacterized LOC102724584	3.50262	0.00326579	0.0386231	up
NCF2	protein-coding	neutrophil cytosolic factor 2	3.64078	5.74964e-06	0.00027445	up
TRIM54	protein-coding	tripartite motif containing 54	3.65871	0.00361103	0.0415063	up
GVINP1	pseudo	GTPase, very large interferon inducible pseudogene 1	3.68483	0.000999038	0.0160895	up
XAF1	protein-coding	XIAP associated factor 1	3.78902	0.000133441	0.00352778	up
ITGA11	protein-coding	integrin, alpha 11	3.92931	9.03818e-06	0.000401323	up
GCNT3	protein-coding	glucosaminyl (N-acetyl) transferase 3, mucin type	3.94922	0.000821664	0.0141054	up
ZP4	protein-coding	zona pellucida glycoprotein 4	3.97212	2.47515e-49	4.2533e-45	up
ANGPTL4	protein-coding	angiopoietin-like 4	4.11766	9.91737e-05	0.00281686	up
ANKRD30A	protein-coding	ankyrin repeat domain 30A	5.66446	0.00389869	0.0437124	up
LOC101928462	ncRNA	uncharacterized LOC101928462	5.71256	0.00254874	0.0321568	up
BHLHA15	protein-coding	basic helix-loop-helix family, member a15	5.76508	1.02572e-05	0.0004451	up
MSC	protein-coding	musculin	6.69052	2.39166e-05	0.000889574	up
