# Supplementary material for: LINC01116 promotes tumor proliferation and neutrophil recruitment via DDX5-mediated regulation of IL-1β in glioma cell
Source: Cell Death Dis. 2020 May 1;11(5):302. doi: 10.1038/s41419-020-2506-0 (PMC7195423; doi:10.1038/s41419-020-2506-0)
Supplement: Supplementary file 4 — Supplementary TableS4 [file 41419_2020_2506_MOESM4_ESM.xls]

## Sheet: Sheet1
Table S4 A list of LINC01116-interacting protein candidates in Ln229 cells based on RNA-protein pull-down assays and mass spectrometry analysis
Accession #	Name	% Cov (95)	Peptides(95%)
sp|P26599|PTBP1_HUMAN	Polypyrimidine tract-binding protein 1 OS=Homo sapiens OX=9606 GN=PTBP1 PE=1 SV=1	7	3
sp|P10809|CH60_HUMAN	60 kDa heat shock protein, mitochondrial OS=Homo sapiens OX=9606 GN=HSPD1 PE=1 SV=2	6.5	2
sp|P17844|DDX5_HUMAN	Probable ATP-dependent RNA helicase DDX5 OS=Homo sapiens OX=9606 GN=DDX5 PE=1 SV=1	3.3	2
sp|Q71U36|TBA1A_HUMAN	Tubulin alpha-1A chain OS=Homo sapiens OX=9606 GN=TUBA1A PE=1 SV=1	3.3	1
sp|P29401|TKT_HUMAN	Transketolase OS=Homo sapiens OX=9606 GN=TKT PE=1 SV=3	3.1	1
sp|Q9UN86|G3BP2_HUMAN	Ras GTPase-activating protein-binding protein 2 OS=Homo sapiens OX=9606 GN=G3BP2 PE=1 SV=2	2.7	1
sp|P02788|TRFL_HUMAN	Lactotransferrin OS=Homo sapiens OX=9606 GN=LTF PE=1 SV=6	2.7	2
sp|Q05639|EF1A2_HUMAN	Elongation factor 1-alpha 2 OS=Homo sapiens OX=9606 GN=EEF1A2 PE=1 SV=1	2.4	1
